# Supplementary material for: Bioactive Platinum(IV) Complexes Incorporating Halogenated Phenylacetates
Source: Molecules. 2022 Oct 21;27(20):7120. doi: 10.3390/molecules27207120 (PMC9611758; doi:10.3390/molecules27207120)
Supplement: Supplementary file 1 [file molecules-27-07120-s001.zip]

Archive with 1 entries (1 files):
- molecules-1965556-supplementary.pdf
